# Supplementary material for: Improved Reverse Transcription Loop-Mediated Isothermal Amplification (RT-LAMP) for the Rapid and Sensitive Detection of Yam mosaic virus
Source: Viruses. 2023 Jul 21;15(7):1592. doi: 10.3390/v15071592 (PMC10383231; doi:10.3390/v15071592)
Supplement: Supplementary file 1 [file viruses-15-01592-s001.zip]

Archive with 2 entries (2 files):
- Supplementary figure 1.pdf
- Supplementary Table 1.xlsx
